# Supplementary material for: Determinants of Equity in Coverage of Measles-Containing Vaccines in Wales, UK, during the Elimination Era
Source: Vaccines (Basel). 2023 Mar 17;11(3):680. doi: 10.3390/vaccines11030680 (PMC10057771; doi:10.3390/vaccines11030680)
Supplement: Supplementary file 1 [file vaccines-11-00680-s001.zip]

Archive with 1 entries (1 files):
- vaccines-2246140-supplementary.pdf
